# Supplementary material for: Design and Harmonization Approach for the Multi-Institutional Neurocognitive Discovery Study (MINDS) of Adult Congenital Heart Disease (ACHD) Neuroimaging Ancillary Study: A Technical Note
Source: J Cardiovasc Dev Dis. 2023 Sep 6;10(9):381. doi: 10.3390/jcdd10090381 (PMC10532244; doi:10.3390/jcdd10090381)
Supplement: Supplementary file 1 [file jcdd-10-00381-s001.zip]

Archive with 1 entries (1 files):
- jcdd-2539900-supplementary.pdf
